# Supplementary material for: Genome-Wide Identification and Expression Profiling Analysis of the Trihelix Gene Family Under Abiotic Stresses in Medicago truncatula
Source: Genes (Basel). 2020 Nov 23;11(11):1389. doi: 10.3390/genes11111389 (PMC7709032; doi:10.3390/genes11111389)
Supplement: Supplementary file 1 [file genes-11-01389-s001.zip]

Archive with 12 entries (10 files):
- genes-992818-supplementary/
- genes-992818-supplementary/supplementary files/
- genes-992818-supplementary/supplementary files/Figure S1.png
- genes-992818-supplementary/supplementary files/Table S1.xlsx
- genes-992818-supplementary/supplementary files/Table S2.xlsx
- genes-992818-supplementary/supplementary files/Table S3.xlsx
- genes-992818-supplementary/supplementary files/Table S4.xlsx
- genes-992818-supplementary/supplementary files/Table S5.xlsx
- genes-992818-supplementary/supplementary files/Table S6.xlsx
- genes-992818-supplementary/supplementary files/Table S7.xlsx
- genes-992818-supplementary/supplementary files/Table S8.xlsx
- genes-992818-supplementary/supplementary files/Table S9.xlsx
