# Supplementary material for: Genome-Wide Identification and Expression Profiling Analysis of the Trihelix Gene Family Under Abiotic Stresses in Medicago truncatula
Source: Genes (Basel). 2020 Nov 23;11(11):1389. doi: 10.3390/genes11111389 (PMC7709032; doi:10.3390/genes11111389)
Supplement: Supplementary file 1 [file genes-11-01389-s001.zip › genes-992818-supplementary/supplementary files/Table S1.xlsx]

## Sheet: Sheet1
ID	mRNA sequence	Protein sequence
MtGT-1	TTGAAGTGTTTTTTTCCCTTAATCGGAGCTTCTTCATTTCTTCATACAAACCCCCCTAGATGACGGAAAACACACGTGACGCCGTCGGAAGCCGACGCAC ACGATCACAAGCAGCACCAGAATGGACCCTCACCGAATCCCTCATCCTCCTCAACGAAATCGCCGCCGTCGAAGCCGATTGTTCCGTCAATTTCTCATCT TACCAACAATGGGACATCATTTCCCAAAACTGCGCCGCCTTGGACGTCGATCGGAACTTGGCTCAGTGTCGTCGGAAATGGCGATCTCTACTTGCCGAAT ACGAAGAAGTGAGAAGGAGAAGAAGAGCGTGGAATTTGGATCGTGAATTGTTTGATGCTGTTGAGAGAGTTGTGAAAGGGAGAGAAGAAAGAGGGG…	MTENTRDAVGSRRTRSQAAPEWTLTESLILLNEIAAVEADCSVNFSSYQQWDIISQNCAALDVDRNLAQCRRKWRSLLAEYEEVRRRRRAWNLDRELFDAVERVVKGREERGEVDRESDGELGNEERDVTVEIDMIGTGFKRKRPRSKVERNSVQKPKKYWPVEPSENLKEKQVPEEIHEEVPENNHMEEEFLKDFLEKKPKLKSPAKRRQKHIETPLQNLPEVDKHHDIEKPKPASVGNITNNSREENEEMLTLKLQELAIEIQEISAESADCKEANTENIEDYRTEFTRRQGDKLIARLGNFSNTLKQLCDLLQECK*
MtGT-2	TTTTCTTTTTTATATAAAAATAAAATTCCATAATGCTAGTGGCTATCTCTCTCTTATTATGACCCTTTCATATTCTTAGCCTCATGTGAGCAACAAACTT TGCAACAAGATGTTAGCATATACACAAAACAAAGTGTTAAAAAGTTTATAGTAGATGGAGGATATTATTATGGTCAAAAGAAATGAATGAAAAAATAGAA AACAAAGATCAAATTCAACAAAACCAAGAATCACCAAGAAAATTACAAAACAATATTATTGGTAGTGGAAATGAGAGACTAAAAAGAGATGAATGGAGTG AAGGAGCAGTTACAACACTTCTTGAAGCATATGAATCAAAATGGGTACTTAGAAATAGAGCAAAACTCAAAGGACAAGATTGGGAAGATGTTGCAA…	MNEKIENKDQIQQNQESPRKLQNNIIGSGNERLKRDEWSEGAVTTLLEAYESKWVLRNRAKLKGQDWEDVAKHVSSRSNSTKSPKTQTQCKNKIESMKKRYRSESASSDVSSWPLYSRLDLLLRGTGQLSTTTLNNNQAGLVLLEPSSLVMSHAHEEAHQPLVPPPITTAQNSHGSNGVDKLIKVDFNY*
MtGT-3	TCTCTCTCTCTCTCTCTCTCTCTCACTCACTCACTTCATACAGTCTCATTCTCTCATCACACACTTGTGTACACACAGACATGGGACCATACCATTGTCC TTAGCTTCAAACTTGAGCCTTTTTCCTGCACGACAGGATCCGACTCTGCCGCTGCTTTCTTCACTCTCTCCCTCACTTATTACTTCTTCTTCAACCTTTC TTTTTTTTTTCTATCTCATCTCTCAAACTATATACCCTAGCCTCTCATATATACATGAAAAATGGATGACCACCATAACAATCATGGTCATCATCACCAT CACCATCACCATCATCAACATCAACATCAACAACAATATGATCTAAGACAGCTAGTAAATGGAACAAGGTCAACCCATTTCCCATCTATACCGACA…	MDDHHNNHGHHHHHHHHHQHQHQQQYDLRQLVNGTRSTHFPSIPTAATDEFFSGHRNLTALLTTTHPQTHQNQYEMMMLGRGVVLEDFNSITTHVPPPPSTTITTATTTASASVSTPETTGYMGGDASTGRWPRQETLTLLEIRSRLDPKFKEANQKGPLWDEVSRIMSEEHAYQRSGKKCREKFENLYKYYKKTKEGKAGRHDGKHYRFFRQLEALYGENSNQTSLPETNFVNNNNFHFQQTSNSQNPHNDHSLSLTTNSTDFEIDTSSSDDGNDVKGKRKSSGRRSWKVKIKDFIDAQMKKLVEKQEEWLSKLVKTLEDKEKERALREEEWRKQEAKRVEKEQKFWSNERAWIEARDAALMEALKNLGGREMVKVEEAHDHKGVNVITGAEIQNQNE…
MtGT-4	GGCGTTACAGCTTACAACAGTAGCTCCCCAGTTTTGCACAAAACCTGTGGGTTCTCTCTCTCTCTCTCTTTCCAACTCTGTCCCTTCTCTCTCTCTCACC CAAATACCATGGGCAGTTTTTCTCTCACCACTCACAAAACCAGTTGCTTCAGAAAATATCATATACACAATCAATATTATACCCTTTTTTTCTCTTTACC CTTTTTTCTCTATTATATACCTTTCTCTAATGTCTCCCCTTAACACCAACAAAACAAACAACATCATTTTCTATGTAATGTAATCCCAATTTCTGTACTT TCTTTCACCAAACCAACCCATTTTTCTTTCACCCTTTTGCCTCTATTCCTTTTTTTCTTGAATGATGGAAGCTAATGCCATGTTTTCCACCATCAC…	MMEANAMFSTITPSGLLGVVDNIPLHQQQQQQKQQNLPNQQQQNPHQLHHSQVVSYAPQHHDTDTNQHHHHSMKHGFPPFSSSKNKQQQQSSQMSDEDEPNFPAEESSGGDPKRKISPWQRMKWTDTMVRLLIMAVYYIGDEAGSEGTDPNKKKSSGLLQKKGKWKSVSRAMMEKGFYVSPQQCEDKFNDLNKRYKRVNDILGKGTACRVVENQGLLDSMDLSPKMKDEVRKLLNSKHLFFREMCAYHNSCGHGGVATSNVQHQVEGGSGTTTPPQNQPQQQHQHQHQQQNQQHCFHSSENGVGSLGVSRGEGLRMLKIGSGYVEEEDDEDEEDESEDFSDEGEDESGEGCSKGHINDQDEEENDGKPSRKRARKGGFSFPRSSSSTQLVNQMNNEISG…
MtGT-5	GAGACAAAACAGAGAAATAGATAGATAGAGAGAAGGGTAGAGGGTTTTGTAAAGTTGCTTTGCTTGTATATCATTTTGCTCATTTAATTTACAGTGAGCA TAGGAATTGAATTGAAGAGTTAGTGTAAAGTTGAGAGCGTATTCTTTAGTCTTTACACACACACACACACAGAAAACACAAACATGTATGATGGAGTCCC TGACCAATTCCACCAATTCATAACTCCAAGAACTTCTTCATCATCACTACCTCTTCACTTACCTTTCCCTCTTTCAACACCAAACAATACCTTCCCTCCT TTTGATCCTTATAATCAACAAAACCATCCTTCTCAACATCACCAATTGCCACTCCAAGTTCAACCTAATCTCTTGCACCCTTTACACCCTCACAAA…	MYDGVPDQFHQFITPRTSSSSLPLHLPFPLSTPNNTFPPFDPYNQQNHPSQHHQLPLQVQPNLLHPLHPHKDDEDKEQNSTPSMNNFQIDRDQRQILPQLIDPWTNDEVLALLKIRSSMESWFPDFTWEHVSRKLAEVGYKRSAEKCKEKFEEESRFFNNINHNQNSFGKNFRFVTELEEVYQGGGGENNKNLVEAEKQNEVQDKMDPHEEDSRMDDVLVSKKSEEEVVEKGTTNDEKKRKRSGDDRFEVFKGFCESVVKKMMDQQEEMHNKLIEDMVKRDEEKFSREEAWKKQEMEKMNKELELMAHEQAIAGDRQAHIIQFLNKFSTSANSSSLTSMSTQLQAYLATLTSNSSSSTLHSQNPNPETLKKTLQPIPENPSSTLPSSSTTLVAQPRNNN…
MtGT-6	ATGAGTGACCTATATGGGTTACCGGAGGATCTCCGGCGGTTGATAACATCATCAAGAAACACTACACATCTACCAGCAGAACCACCATGTTTGTATGGTG GTGCTGCTACTTTTCCTCCACCAAATTATTCCTATGACCCTATGATGGTTGGTGATGTTTTCTACCCTCGTAGTAACTTCACTCACCACCACTATGACTA TTCCTCCACTGTTAACCCTACAACTACCACTATAGCTGCTGCTTCAAATTCAGATCATGCTACTGCTTCTACTGCATTCTGTGTAGGTTTAGAAACTTCT GATAAAGGATGGCTTGGTAACTTTGATTCTTGTAACAACAGATGGCCCAGACAAGAGACTCTTTCTCTTCTAGAAATCAGATCTCGTCTTGATTCT…	MSDLYGLPEDLRRLITSSRNTTHLPAEPPCLYGGAATFPPPNYSYDPMMVGDVFYPRSNFTHHHYDYSSTVNPTTTTIAAASNSDHATASTAFCVGLETSDKGWLGNFDSCNNRWPRQETLSLLEIRSRLDSKFRENNQKAPLWNEISRIMAEEFGYQRSGKKCKEKFENLYKYYKKTKEGKASRQDGKHYRFFRQLEAICGEPNTNSHASTLDKITPNASFVATQTPTFTINQENTNGVDHNLIHNHKYSQSLSFSNSSEFETSSSENNDEDLSTIAHTMKSSKEKGQSGHRRARKSWRGKVEEIVDSHMKNIIETQDAWMERMLSVVEQREQEMASKEEERKRKESMRFDQEIHELWAKEKAWVEARDSALLEVVRKHIGIQLEAPNKSKSQEANDT…
MtGT-7	CTCCCTTTTCACTTCTCAAAACAACTTCAACAATCATAAAATAAGCACATTCTCACACACAACACAAGCACAACAATAGTACAAACAAACACAACCCAAC CCAACCAAAAATCAAATTCATTAATTCACTCACCAAATCTCATGCCAAATCTAAACAATGTCTGATCCTTCCACTTCCACCACCCCATTACCACATCCAT CAATCCTAACCGACCAACACAATCTACCACTTATCCACAGCATCACCACCGCACAACCACCACCACCACAACCACAACCACCCTCCTCCTCCTCCTCCTC CAGAGAATACCGTAAAGGTAATTGGACAATCCAAGAAACACTTATTCTCATCACAGCCAAGAAACTAGACGATGAACGTAGACTAAGAAACACTTC…	MSDPSTSTTPLPHPSILTDQHNLPLIHSITTAQPPPPQPQPPSSSSSSREYRKGNWTIQETLILITAKKLDDERRLRNTSTSTSTPSSSSQDPNRTPNTTHVTSIASPSTSTSRSSGELRWKWVENYCWSHGCLRSQNQCNDKWDNLLRDYKKVRDYESKSESSPPNNNSNKDHFPSYWILNKQQRKEQNLPSNMVFEVYQAISEVLQRKQSQRNNPTPLQQHQQQGLVTLASSPLPALPLQTQFLPPPPPPPLPPPLPLQQPPPPPHAPAVSERTESSDSEKSEDNDEDDGGSESKRRKVKNLGSSIMRSASVLARALRRCEEKKEKRHRELIELEQRRIQMEESRNEVHRQGIATLVAAVSNLSGAIHSFINSEHHGQR*
MtGT-8	TACTACTTTTCCAGCTCATACGTATGTGACACACATAATACAACCCAAAGTCATTGTATTTTCTTCTATTTCAATCCAACCCCAACAAACTAAAAAAAAT AAAATAGATTCCATACCCTAATCATAAAGTTTAAAATAATGAGAATCATAATAATTACACACATAACAAATACAGAAAGCAAAAGTTAATTACTACCTGG CTTATTAATAATTTGAACTAGGTAATGAATTAATTAGACGTGAATAATGAAATTGACAGATCCCACCTAAAAATAAAGAAATATATTTCACCCTCATGAA AGCATCTCAATGCGCACAATAAAAACCCATTGAGTTGAGAGTATACTATACTATACTATTCCTCTTGTTTATTTTTTTCTTTTTCTGATCATAATT…	MQLGDATVMMETCSGENIVPVTAQNGGGREEKGREVGGEEDDKMNININGGGGNRWPRQETLALLKIRSDMDGVFRDSSLKGPLWEEVSRKLADLGYHRSSKKCKEKFENVYKYHKRTKEGRSGKSEGKTYRFFDQLQALEKQLTFSSYHPKPQTNNNTPTTNPIETTQAISYVTTTVPSTNPTTFISPSPQPNNNNVPNSLPNMNNLFSTATTSTSSSTASDEDLEEKYRKKRKWKDYFRRLTRQVLAKQEEMQKKFLEAIDKREKEHIAQQDALRIQEMERISKEHELLIQERSSAAQKNAAVIAFLQKLSGQPPPQPPLAPELSVCQTALASQVQTQQLVIPNNNIVEFQNMNNGYKSGNGGASPSPSRWPKSEVHALIRIRTSLEPKYQENGPKA…
MtGT-9	GAAAGAGAGAGAAGAGCGTTTTCATTTCATTTCATACATATATACACAAACTTATACACATAAATAAAACCCCATCAAAATTCAAAGAATTCACCACCTC TATTTTTTTTCTCTCAGTTTATATTTTTATTTTTTTTCTCTTATCTCAGCTGCTGTAATTGTTGTCTGAGAAGGAAAAAAAAGAGAGAAACTATGCTAGG TGACTCGGCTGTTTTGAGTGGTGGCGGTGGAGATGCACCAGCACCAGCAGCTGCACCACCTAACATGACGGTGGAAGGTGGTGGTGGAGTTGGATCAAAT TCAGAGAGTGATGTTGAAAGAGGAAGAGTTGAAGATGGTGAACGTAGCTTCGGCGGTAACAGGTGGCCGCGACAAGAAACTTTGGCGCTTTTAAGG…	MLGDSAVLSGGGGDAPAPAAAPPNMTVEGGGGVGSNSESDVERGRVEDGERSFGGNRWPRQETLALLRIRSDMDTVFRDASVKGPLWDEVSRKLAELGYHRSSKKCKEKFENVYKYHKRTKDGRGGKSDGKTYRFFDQLEALDHFHTNPSPQNISKPPQISAPTPSQVVTTATVSLPITESTMSQVVNTTLSIPHATVPSISMPQNNIATTQPIMNMNPTIPSNPSTIFQPSTTNPTSTNPLPSFPNISTDLLSNSMASSYSTSSEDTTEEGSRKRKRKWKNFFERIMKKVTEKQEDLQKRFLEVIEKREQERVVREEAWRAQEMQRINREREMLAHERSITAAKDAAVMSFLQKIAEQQNLGQALHNINIAQPPPPQQQLPQRSVAPTPTPAVVPISV…
MtGT-10	TTGATCTGGGTTGTTGTATTGTTTATGAAAAAAAATGGATGTGAATTTGTCACAAGGAGGAATGATTCAAGGTGGTGTTGGTGGTAATTCTTTTGGTGGC TTTGATTTACCTGGATCAATTCAGGTTCATCATCAAGCACACCATCCTCATACCATTCACCAACATCAAGCTAATCCGCATCAAGGGTTGTCGCTACATT CATCGGTGCAAGATGGTTTTCCACTCACAATGGGACCTTTGCAGAACTGTGATCAGAGTATGTCAATGACAGATTATGGTAAGGGAGAGAGGGGGAAAAT TTGTACAAGTGAGGAAGATGAGCCTAGTTTTATGGAGGATGGTTTTGATGGTCAACATGAAGGGGGTAGAGGTAAAAAAGGATCGTCGTCGCCTTG…	MDVNLSQGGMIQGGVGGNSFGGFDLPGSIQVHHQAHHPHTIHQHQANPHQGLSLHSSVQDGFPLTMGPLQNCDQSMSMTDYGKGERGKICTSEEDEPSFMEDGFDGQHEGGRGKKGSSSPWQRVKWTDNMVRLMITAVSYIGEDRTSDGVGGSGRRKFAVLQKKGKWRCVSKVMAERGCHVSPQQCEDKFNDLNKRYKKLNDMLGRGTSCEVVENPALLDGIYYLSEKEKDEVRKILSSKQLFYEEMCSYHNCNRLHLPHDPALQSSMQLALRNRDDHDNDDIRRSQLDDHDEDEQDAETDEHDAFKDNCASRGEGRLNGSMKKLKQNQGQNHANAFGNSFNCQDYFNKGSYPRGQMGQSDGNQVIPENMRAAWLQKQWVDSRQVQLEEQKLQIQAEKL…
MtGT-11	ATGGATTTGGACGAACCCTCGTTACCTTCTAACCCTAATATCAATGACGGAATCGGTAATGAAACACCGCCGTCATCCGCCGTGAATGATGGCGAAGACG TGAAACCAGCGGGAAGGTTACAACGGTGGACGAGGCAGGAGATTCTGGTGCTAGTACATGGAAAGAACGATGCTGAAAGCCGGTTGAAACCGGGTCGAAA CGGTTCGTTGTTTGGTTCGTTTGAGAAGAAGTGGACGTTGGTCTCTTCGTACTGTGAGAAGCATGGTGTGAACCGGACACCGATTCAGTGTAAGAAGCGA TGGGGCAATCTCACCGCAGATTATAAGAAGATTAAGGAGTGGGAGTCTCAGGTGAGTGATGAAACTGAGTCGTTTTGGTTGATGAACGTTGAGTTG…	MDLDEPSLPSNPNINDGIGNETPPSSAVNDGEDVKPAGRLQRWTRQEILVLVHGKNDAESRLKPGRNGSLFGSFEKKWTLVSSYCEKHGVNRTPIQCKKRWGNLTADYKKIKEWESQVSDETESFWLMNVELRRERKLPGCFDIEVYNILDSAVAANAVPVAVAAPVSEVVGDEEVYIYDSNRKVSGEDELFSDLEKDDNVLSPVPISVSVSEKQFIPLLSGLQGEGNAINEKQPGERKRKRGVATEGNIEEEEEESVQSELIKVLEKNGKMLCEQLEARNKSLQLDRQQQNQTATKMVAVLDKLANALGRIADKL*
MtGT-12	ATGCCGGATTTTCACCACGATTCTCTCACACCACCGTCACGCACCGTCCCCGTCCGCGAGGATTGTTGGTCTGAAGATGCTTCTTCTACTCTCGTCGATG CATGGGGTCGTCGGTATCTTGAACTCAACCGTGGTAATCTTCGTCAGAAAGATTGGCAAGATGTTGCTGATGCTGTTAACGCTCTTCATGGTCATACAAA GAAAACTCATCGCACAGATGTTCAGTGTAAGAATCGAATCGATACGATTAAGAAAAAGTACAAGGTTGAAAAGGCTAGGGTTACGGAATCTAATGGTGTT TTGCATTCTAATTGGCCTTTTTTTGAACGGTTAGATGTTTTGATTGGACCTAATTTCAGTTCTAAGAAGTTATCAATTTCTTCACCAGGGGCGGTG…	MPDFHHDSLTPPSRTVPVREDCWSEDASSTLVDAWGRRYLELNRGNLRQKDWQDVADAVNALHGHTKKTHRTDVQCKNRIDTIKKKYKVEKARVTESNGVLHSNWPFFERLDVLIGPNFSSKKLSISSPGAVTPSPPVALPLIPHRKFANSGGYSSPAIAVHSTAVALPQKRNYSAVAAATVNVMDDGYFRRNYSAVAAAAAAAEADEDDDEDDEVEEVEEEDVEVEEEEGRRSEVDEGDKGREGMKRLAKAIESFGEMYERVEEQKLRQMVDLEKQRMQFAKDLEVQRMQMFMDTQVQLERIKRGKPSGSNGEIKNLSSLSFFNYFVSLLA*
MtGT-13	ATGCCGGATTTTCACCACGATTCTCTCACACCACCGTCACGCACCGTCCCCGTCCGCGAGGATTGTTGGTCTGAAGATGCTTCTTCTACTCTCGTCGATG CATGGGGTCGTCGGTATCTTGAACTCAACCGTGGTAATCTTCGTCAGAAAGATTGGCAAGATGTTGCTGATGCTGTTAACGCTCTTCATGGTCATACAAA GAAAACTCATCGCACAGATGTTCAGTGTAAGAATCGAATCGATACGATTAAGAAAAAGTACAAGGTTGAAAAGGCTAGGGTTACGGAATCTAATGGTGTT TTGCATTCTAATTGGCCTTTTTTTGAACGGTTAGATGTTTTGATTGGACCTAATTTCAGTTCTAAGAAGTTATCAATTTCTTCACCAGGGGCGGTG…	MPDFHHDSLTPPSRTVPVREDCWSEDASSTLVDAWGRRYLELNRGNLRQKDWQDVADAVNALHGHTKKTHRTDVQCKNRIDTIKKKYKVEKARVTESNGVLHSNWPFFERLDVLIGPNFSSKKLSISSPGAVTPSPPVALPLIPHRKFANSGGYSSPAIAVHSTAVALPQKRNYSAVAAATVNVMDDGYFRRNYSAVAAAAAAAEADEDDDEDDEVEEVEEEDVEVEEEEGRRSEVDEGDKGREGMKRLAKAIESFGEMYERVEEQKLRQMVDLEKQRMQFAKDLEVQRMQMFMDTQVQLERIKRGKPSGSNDMYNS*
MtGT-14	AGTAACCAGTAAGGCAGTAACCCTCACGCCGCCGTTTGTTTCATTTTTACCATTACCACACCATGGACAGCATGAACCTCCTCGCCGCCGACCATGTTGC TCCATTTCCCGACTCCGGCGACCTTATCTTCGCCGCCGGCCTCCTCTCCAACCACCACAATCCCCAAAAACTCATCCCCATCAGGTCCATCCCTCCCCCT CCTCCTCCTCCTGGTTTCCCTGCTCATCACTCCCCTCCACCACCTTCCGTAAAGGTCGAGGACCCGTCTCGATCCGGGTCGGGTCATTCTTCGTTGCCCC TTTGTCAAGAACCCGGCTCGTCTTCGGATGATGTGGGCAATTCATCTGCCAGTACTAAAGAATTTGGCTCAAGAAAGAGAAGGAGAAAGAGTTCGA…	MDSMNLLAADHVAPFPDSGDLIFAAGLLSNHHNPQKLIPIRSIPPPPPPPGFPAHHSPPPPSVKVEDPSRSGSGHSSLPLCQEPGSSSDDVGNSSASTKEFGSRKRRRKSSRKLEDFAANLVKKMTEKQEQMHKEMVEMIERMEKERIKREEAWKREEMERIKQDEEARAAERSRSLALISLIQKLLGYEIQIPPPAEGSGIREEDEVEVNNNNNSPPLTHNMGSAEVNNNTNSLALIQYVGPAEVRNKRKDFNSSDPSNNRWPDVEVQALIAVRTALEHKFGHMGSKGSIWEEIAGALQGMGYNRSAKKCKEKWENINKYYRRTVGSGKKRPVNSKTCPYFDELDNLYRNGSLERNGNALSSTNNVSIREEKEQGEIS*
MtGT-15	ATTTCCCAGATGAAACGAATTCACACCGCTAACCGATTTGAAAAGCACAAACCCCAAGAAAAACAAACAACACCACCACAAATCATGAAGTTCGTCACTG AAGCTCAACCATCTCCGTCTTCGTCCGCCGTACTCGAAGACGGTTGGTCCAACGATGCCACATTCACACTCATCGATGCATGGGGCAAACTTTCCAAAAC GCTTAACCGAAAATATTTGCGTCAGTATCACTGGAAAGAGATAGCAAAAACCATCAATGACCATCACGGTTACTCTAGAAAAGAGCGACGCACTTACGTT CATTGCAAAAATCGATTCGAAGCGCTTAAGAAGAAGTACGCGATTGAAAAAGCTAGGGTTTCGGAAAACGAGCTTTACGATGATGAATGGTTGTTT…	MKRIHTANRFEKHKPQEKQTTPPQIMKFVTEAQPSPSSSAVLEDGWSNDATFTLIDAWGKLSKTLNRKYLRQYHWKEIAKTINDHHGYSRKERRTYVHCKNRFEALKKKYAIEKARVSENELYDDEWLFFEKLDSVLGDGLPAKNVSPPVEPTADVPAWALAPVGRRSGAQNTEKQPVQVRMSSESEEEGSRFRRNVASQKSLAPMTMTSSPESVEESRSLRSLSAQKRLSPVITTSSLESAGDLRFRRNLSAFAAAAAAAAEVEVDNSDSYNSDSDDSDFNYEGYDSEVSNESKKRKRGRRDVELGHREVAGRKDRELGYREVTNAMEKLGEVHERVESSKQRKNVDLEKQKMQKQKMQFSKDSQKVQFSEGSQRMEFLKDAQTRWMQFLEDQTQRIQ…
MtGT-16	GTTTGATGACCTTAATTTTTACACCTCAAACTCATGCCATATTCCGAAGCCGATATCAAGACAAAGAAAGTGACCGGAACGAAGAAACTCCAACTCTTCC ATTGATCTCTCCTTGGTACTCATCAACAGTTTTTCCGGTGGTGCCGAATCTCGGTTTTTATAATCAGCACCAACAATTTAGGAATTAGGGTTTGAGTATT GTGTTTCAATAATTATGAATGGTTCTGGTTTGGGTGGTGGGTTTTTGAGTGGTCCCACTGGGGGTATTTTAGACCTTGAATCTCCATTTAACAGGCATCA ACAACAGACTCAGTTAGCTCATGGTCAGCACCATATGAATATGATAACTGGTTTGGAAAATGATAGTAATCAAATTGGTTTAATTGAAGTGAAAAA…	MNGSGLGGGFLSGPTGGILDLESPFNRHQQQTQLAHGQHHMNMITGLENDSNQIGLIEVKNLNFGKGKGIASSNHDNSNDMSEDDEHGYGEDGNCENFFDGGKGKKGSPWQRMKWTDNVVGLLIAVVSCVGEDGTISGVDGVKRKSGVVQKKGKWKTVSKIMISKGCHVSPQQCEDKFNDLNKRYKRLNEILGRGTCCQVVENPALMDSMVNLSAKAKDDVRKILSSKHLFYKEMCAYHNGQRIPNSHDLDLHSYSLEHGKDSRDHDGSDDEDEDNNESEDDELDNGININARGDGGRMEGFCDRNKLSEEDGHFWPQSIGMKKLESEMARVFQDPVKSPWEKREWIKQQLLQLQEQNVDFQAKAFELQKQQFKWLRYRSKKDRELEKLAMENKRMKFE…
MtGT-17	GGCTCACGTTAGTATTGATGTTACACGCACTTTCTCTCTTTCTTTGCAACTTCTGAATTAATGTGATTATACTTTTTTCTCACCCCCTTCAAAAATTGCG TTTTTTCAGGGTTCTTGCTTGCACCCAAAAAATAAAAATCCTTTTTTTATTGTGAAAAATTGCATTTTTCACTCTTCATTGATGTCAAGAAGCCAAAAAT GGATATTTGTGAATTGAATTGGAGAATGGGTTTCTATCTAGATTAGGGGATTTAATTTTGGAGTCACACTTTAGGTATTAGGGATTGAATTGGTAATTTA GGGTTCTATAGTTTTAATTTCATTACAAGTTGCAATTGTAATTTCTGATTGGTTTTGAAATGGATGACATTGATGATGATGCAATTGCAAGATATC…	MDDIDDDAIARYPSNQYGVGYPNNQGYGYLKHPLRNSSYSHPAANESTRDYDHVDDEDRLGGNDDEDRLGGDDDEDRLGGDDDDDDDVVDEDRLGGDDDVVVHDDDDDDQHSLKQADDDDSDGGGDENDDNDRLSEEYGYLKDSARNSPYSQPFVNEGNNDEDEEDEERLVEEDDDVVDIDQNNNGQLSLKHADEEDSNDEDGDRDENIDNNDGGNDNKQESYAMMNEDELEWRPKKQKLKSLMSTYEFAARVPTPSAAAAKRSFGVRNSLTEWTEKETFVLLDAWGDRFLQHRRKSLRSEEWQQVAEKVSVVSKVERTGTQCRNRLDTLKKKYKKDKIKFQDMGGGDRKWVYFQKMDKLMSSPPQQARLSCRSNSRERIFMKPGVYVNHANEMDDMKK…
MtGT-18	TTTTCTTTTTTATATAAAAATAAAATTCCATAATGCTAGTGGCTATCTCTCTCTTATTATGACCCTTTCATATTCTTAGCCTCATGTGAGCAACAAACTT TGCAACAAGATGTTAGCATATACACAAAACAAAGTGTTAAAAAGTTTATAGTAGATGGAGGATATTATTATGGTCAAAAGAAATGAATGAAAAAATAGAA AACAAAGATCAAATTCAACAAAACCAAGAATCACCAAGAAAATTACAAAACAATATTATTGGTAGTGGAAATGAGAGACTAAAAAGAGATGAATGGAGTG AAGGAGCAGTTACAACACTTCTTGAAGCATATGAATCAAAATGGGTACTTAGAAATAGAGCAAAACTCAAAGGACAAGATTGGGAAGATGTTGCAA…	MNEKIENKDQIQQNQESPRKLQNNIIGSGNERLKRDEWSEGAVTTLLEAYESKWVLRNRAKLKGQDWEDVAKHVSSRSNSTKSPKTQTQCKNKIESMKKRYRSESASSDVSSWPLYSRLDLLLRGTGQLSTTTLNNNQAGLVLLEPSSLVMSHAQEEVHQPLVPPPITTAQNSHGSNGVDKLIKEDEIETKSSDHIANKNPLETDSSTPALYSEKDEQRSKKRRMRTENNNNKRQKKETMGIAESIRWVAEVVVRSEQTRMETLKEIEKMRVEAEAKRGEMEIKRTEIIANTQLEIARIFANVNNKDKDKDKDVDVDSSLRIGRS*
MtGT-19	AAAGAACTAAGAAGGGGTTTAGTAGCAACATCCACACGTGTGGTAGACACGTTCGAATTAAATGTCGTAATGCTGCAGAAAGAAATCGATAAGGAAGATA TTTATGAAGCCGAACTCAACCAAAACCAATCCACTGAATGAACAAAATCTCCATTTCCCGCTATCAACTATCTAGTTCCACTTAAGCATAGCATAGCATA GCATAGTTAGGGTTTTCTCTTTTCTTACAAAAATGGCTACTCTCACCTCCCTCCCTCCACTTCCTCACTCCCTCCTCTCCCTCCGCTCTAAACCAACCAG ACTCTCCGTTTCAGCTTCAGCACTCTCAGCCTCAGGAAATGATGGATCTACTTCTAGGGTACCACAAAAAAGAAGGAGAAGAATTGAAGGTCCAAG…	MATLTSLPPLPHSLLSLRSKPTRLSVSASALSASGNDGSTSRVPQKRRRRIEGPRKSMEDSVQRRMEQFYEGNDGPPLRVLPIGGLGEIGMNCMLVGNHDRYILIDAGIMFPDYDDLGVQKIIPDTTFIRKWSHKIEALVITHGHEDHIGALPWVIPALDSNTPIFASSFTMELIKKRLKEHGIFLPSRLKIFRTKNKFVAGPFEIEPIRVTHSIPDCCGLVLRCSDGTILHTGDWKIDETPLDGKVFDREGLEELSKEGVTLMMSDSTNVLSPGRTTSESVVADSLLRHISASKGRVITTQFASNLHRIGSVKAAADLTGRKLVFVGMSLRTYLEAAWKDGKAPFDPSTLVKAEDIDAYAPKDLLIVTTGSQAEPRAALNLASFGSSHAFKLTKEDIV…
MtGT-20	AAAGCCTTTACTTCACGCTGACAGATTTTTACAAAAACCCAAAACCCACCTTCTACCCTTTTATTTACTCTTCCAACATTTTTTACTACAAAAAAATTAC AATTGTAGATAGAAAACACAAAAAACATTGTCTTTTCCCTTTCCTCTTCTTCTTCAATCTTCAATTGATTACAATCGAAGAATCTCAATTCCGTAGCAAA AATGTATTTATCATCAGAGAAGCCGCGCCCAATCGATTTCTACAAAGAAGAAGCACGCGACATGATGATGGAAGTAGTAACCAACACCGATCTTCAGCCA CCACCACCTCCACCGTCGCAACACCACCACCACCTTCAACAACAACAACCGCAAATGATTCTCACCGCCGAGAGCAGCGGCGACGATCCTGAGATG…	MYLSSEKPRPIDFYKEEARDMMMEVVTNTDLQPPPPPPSQHHHHLQQQQPQMILTAESSGDDPEMEIKAPKKRAETWVQDETRSLIGLRREMDSLFNTSKSNKHLWEQISAKMREKGFDRSPTMCTDKWRNLLKEFKKAKHHDRGGGSGSGGKMSCYKEIDEILRERSKCGQYKNVVTPTSKVESSYMQFDKGIDDANISFGPVEASGRPTLNLERSLDHDGHPLAIAAADVAASGVPPWNWRETPGNGGESQSCCGRVISVKWGDYTRRIGIDGTPEAIKEAIRAAFRLRTKRAFWLEDEEQIIRSIDRDMPIGNYTLHLDEGMAIKVCLYDESDHIPVHTEEKIFYTEDDYRDFLARRAWTGLREFDGYRNIDNMDDLRPGAIYRGVS*
MtGT-21	CAGAGATATCATCTTCTTTTCTTTCTTTCTAGAAACTTTTCTTTATCTCATTCAATTTTAATTTCAATGGAAGGGCATCAATTCCATCACAAGAACCAAA GACAACATCAACAACAACAACAAAATCTTCATCTTCATAATATAAATAACACAATTAACGTTGTTGATGTTTCTGATAGGTTTCCTCAATGGAGCATACA AGAGACGAACGAGTTTCTGCTGATTCGAGCGGAGCTTGATCAAACTTTCATGGAGACTAAAAGAAACAAACAGTTGTGGGAAGTTATTTCCAACCATATG AAGGAAAAGGGTTATCATAGAAGTGCAGAACAGTGTAAGTGCAAGTGGAAAAACCTTGTTACTCGCTATAAGGGATGTGAAACAATGGAGACAGAA…	MEGHQFHHKNQRQHQQQQQNLHLHNINNTINVVDVSDRFPQWSIQETNEFLLIRAELDQTFMETKRNKQLWEVISNHMKEKGYHRSAEQCKCKWKNLVTRYKGCETMETEVLKQQFPFYNELQTIFTARMQRMLWTEAEDGSKKKATHLSTDDDEDDGNEESEAVSQKGSNRKKKKAKVENESGSSKSFFRNLKEILDEFMRQQLQIEAQWMEAFEARENERRLREMEWRQQMEMLENERILMEQRWREREEQRRIREEARAEKRDALITALLNKLERQ*
MtGT-22	CTCGTCGTAAACTTTGCTCCATCAGTTAGCCACCTTCCGCCGACCAAAACTCAACCGGCCACCGATTTTCCAAACTCAACAACCGCTTTTCATGGACATC ATCGCCGGAGCTCCGTCACCAATCCACTCCGTTCCGCCGCGTCTTCCGTTGTCATCGCCGTACTCCGGCCGCGAAGACTGCTGGACCGAAGACGCAACTT CCACCCTCATCGACGCCTGGGGTGAACGCTACCTCGACCTCAACCGCGGTAACCTCCGTCAGAAAACTTGGCAAGAGGTCGCCGACGCCGTCAACGACTT CCACGCCGCCGGTAACAGGAAAGCTCGACGTACCGACGTTCAGTGCAAAAACCGAATCGACACGTTGAAGAAGAAGTACAAGATCGAGAAAGCTAG…	MDIIAGAPSPIHSVPPRLPLSSPYSGREDCWTEDATSTLIDAWGERYLDLNRGNLRQKTWQEVADAVNDFHAAGNRKARRTDVQCKNRIDTLKKKYKIEKARVSESDGGYQSPWPFFTRLDVLIGDTFPVKKLSSPVNVRSTPTVVKRPPPQSPPSPPSPPAWIISHPVGPRSGTQKRPAMVKRDEVSFRRNFSAFAAAAAAAAEAESVESEEWRSSTGKKGRENDGTHKEFGFRELAQAIERFSEVYERVEASKQRQMVELEKQRMQFVKDLEYQRMQLYMETQVQLQKIKRTKRASGSGELNLFQIYNHCI*
MtGT-23	AAAAAAAATAAAATAAAAATAAACATAACAAAGAATTGCAATGTGTTTTCCCCCCGCACGGTAAAACGACTCTCGTCGTAAACTTTGCTCCATCAGTTAG CCACCTTCCGCCGACCAAAACTCAACCGGCCACCGATTTTCCAAACTCAACAACCGCTTTTCATGGACATCATCGCCGGAGCTCCGTCACCAATCCACTC CGTTCCGCCGCGTCTTCCGTTGTCATCGCCGTACTCCGGCCGCGAAGACTGCTGGACCGAAGACGCAACTTCCACCCTCATCGACGCCTGGGGTGAACGC TACCTCGACCTCAACCGCGGTAACCTCCGTCAGAAAACTTGGCAAGAGGTCGCCGACGCCGTCAACGACTTCCACGCCGCCGGTAACAGGAAAGCT…	MDIIAGAPSPIHSVPPRLPLSSPYSGREDCWTEDATSTLIDAWGERYLDLNRGNLRQKTWQEVADAVNDFHAAGNRKARRTDVQCKNRIDTLKKKYKIEKARVSESDGGYQSPWPFFTRLDVLIGDTFPVKKLSSPVNVRSTPTVVKRPPPQSPPSPPSPPAWIISHPVGPRSGTQKRPAMVKRDEVSFRRNFSAFAAAAAAAAEAESVESEEWRSSTGKKGRENDGTHKEFGFRELAQAIERFSEVYERVEASKQRQMVELEKQRMQFVKDLEYQRMQLYMETQVQLQKIKRTKRASGSDSFS*
MtGT-24	CAAAGAATTGCAATGTGTTTTCCCCCCGCACGGTAAAACGACTCTCGTCGTAAACTTTGCTCCATCAGTTAGCCACCTTCCGCCGACCAAAACTCAACCG GCCACCGATTTTCCAAACTCAACAACCGCTTTTCATGGACATCATCGCCGGAGCTCCGTCACCAATCCACTCCGTTCCGCCGCGTCTTCCGTTGTCATCG CCGTACTCCGGCCGCGAAGACTGCTGGACCGAAGACGCAACTTCCACCCTCATCGACGCCTGGGGTGAACGCTACCTCGACCTCAACCGCGGTAACCTCC GTCAGAAAACTTGGCAAGAGGTCGCCGACGCCGTCAACGACTTCCACGCCGCCGGTAACAGGAAAGCTCGACGTACCGACGTTCAGTGCAAAAACC…	MDIIAGAPSPIHSVPPRLPLSSPYSGREDCWTEDATSTLIDAWGERYLDLNRGNLRQKTWQEVADAVNDFHAAGNRKARRTDVQCKNRIDTLKKKYKIEKARVSESDGGYQSPWPFFTRLDVLIGDTFPVKKLSSPVNVRSTPTVVKRPPPQSPPSPPSPPAWIISHPVGPRSGTQKRPAMVKRDEVSFRRNFSAFAAAAAAAAEAESVESEEWRSSTGKKGRENDGTHKEFGFRELAQAIERFSEVYERVEASKQRQMVELEKQRMQFVKDLEYQRMQLYMETQVQLQKIKRTKRASGSGKNWLVLKQLLLYPP*
MtGT-25	CTCATCGTCACTCTTTCTCTTCCTCCTTCCAATGTCTTCCCCTCCTTCAACCACCACCCCTCCTCCTCTCTCCGATCCCCCCACCGCCGTCCCCCTCCCT CTCGCTCTCCCTGCTCCACTCCCTATCCCACCCTCCACCCGCCGTCTCCCTCCTCCCTGCTGGTCCCCCGAAGAAACACTAGCTCTCATCGACTCCTATC GTGAAAAATGGTACTCTCTTGGCCGCGGTAATCTCAAAGCCACTCACTGGCAAGAAGTCGCTGACTCTGTTTCAAATCGTTGCCCTAACGTTACTCCGGC CAAAACTCCTGTTCAATGCCGTCACAAGATGGAGAAGCTTCGGAAACGTTATCGTACTGAGATTCAACGTGCTCGCTCGCTTCCTCATTCGAGATT…	MSSPPSTTTPPPLSDPPTAVPLPLALPAPLPIPPSTRRLPPPCWSPEETLALIDSYREKWYSLGRGNLKATHWQEVADSVSNRCPNVTPAKTPVQCRHKMEKLRKRYRTEIQRARSLPHSRFNSAWVHFKLMDSMEKGPSPVKSENNDSDSADDDEDEDHEQDLYLDIKNGHGSNTRSINKLYKNGFGGGIGGGFSGGGGGGVVGGGFRIRYPPAQPESKFSSDQKYNPNPNLNQNYHTPPMATGTKGLGNKRERDPLTEVVSAIKLLGDGFVRMEQKKMEMAREIETMRMEMEMKRTEMILESQQRIVEAFAKAVSDDSNNNNNKMKPINKRIPSPQQP*
MtGT-26	GTCGGGATAGAATGCCTCGCGAGCTATAGCAATGCTCTCTTTAGGTAAGTAGTAGAAACTAGAAAAGAAGTTTAGGTTAGGATGCAAAGTAAAGTAGTAC AAGAAGCAGAACCTAAAACCCACTCACTACGTTGCCTGCTGCTATCTATCTATCTAGTCACTGTCTACCCACCCACCCAACAAACCAAACAAACCAACCA CCGCGATCAAATGTCCCATAACTCACATTAAAACCCACTCACTCTTCCCTAAACCATATTCCACAAATTCAATGGCCACCGATTCACCAGAACTCACTCT TTCCCTTCCCACAAAGAAACCTCAACCCATCCCATGGACCCACCAAGAAACCATTAACCTCATTCGAGCTTATCAAGATAAATGGTACTCTCTCAA…	MATDSPELTLSLPTKKPQPIPWTHQETINLIRAYQDKWYSLKRGPLRGSQWEEVAVVVAARCGYDYNHPSKTALQCRHKMEKLRQRHRSEKRRLTATSSVASSRSWQYFRLMDDLERGPLPISVRPLSHNHPISDDSDGAAARSRSIHNILNQKQRDETDEEEEDVMAKGLTAELRSFAERIIGLENMKMEMMKETERFRLEMENKRIRMILESQWRIVDSIGKAFGSS*
MtGT-27	AAAAGCCCGACATCAAGACATCGACTTTATATTACATTTATTTGCCGCAGTTAGGAGCATCATTTACACCGCCAATAATCAAGGTAGGGCATAACCGTAA ACTCATATCACCGTTTTCCAGAAAAAGCGCATTTTGAAATTTTGTCATAGTCAACGATTCCTCTCTTGTCGACAAAGAAAACATGTTCTAAACAACACAA TTTCCTTTTCCTTTTCTTTTTTTAGTTTCTCAAAACCCTAATTTCAATCAACACGACGTCGTTGTCACAGAAAGCTCAAATGTACGGCGGCGGTGGAGGA GACGATGCTCTGGCAGCTCGCCTGGGAATAGTACCACAGTCACTTCTGATTCCAACATCGTCGTTGATGTCACCGGCGGCGATGAGAGAGGAGAGG…	MYGGGGGDDALAARLGIVPQSLLIPTSSLMSPAAMREERVPAQPQWSQQETREFIAIRAELERDFTASKRNKTLWEVVSSKMRERGYRRSPEQCKCKWKNLVNRYKGKETSDPEHGKQCPFFEELHAVFTERAHSMQRLLLESETRSAQTKKGVKKIRSGDRSSDEFSEDDEEVEDDSEEERPVRSNTRKRKAGKIATEKSSRANNANNSTGNIQEMLKEFFQHQLKVEMQWREVMERRAHEKQLFEQEWRQSMEKLERERLMIEQEWREREEHRRLREENRAERRDALLTTLLNKLIHESN*
MtGT-28	ATGGAAGGGAATTTATCACAAGGAGGTATAGTTCAAGGTGGTGGTGGTTCTTTTGGTGGTTTTGATTTGCCGGGATCGATGCGGGTTCATCGTCAAGGGC AACATCCACATACAATGAACCAACATCAAGCTCATCCATGTCAAGGGCCGGCGGTGCATTCTTCGATTAATGAAGGTTTTCCTCTTACAATGGGGACGTT GAAGAACTGTGATCAGACGATGTCGATGAACGAGTTTAGTCAGGGAGATAGAAACAAACACTCGGGAAGTGAGGAAGATGAGCCGGAGGAAGGTGGTGAT GGTCATCATCAAGAAGGAAGTAGAGGGAAAAAGGGGTCGCCGTGGCAGCGTGTCAAGTGGACTGATAAGATGGTGAGGCTTTTGATAACGGCGGTC…	MEGNLSQGGIVQGGGGSFGGFDLPGSMRVHRQGQHPHTMNQHQAHPCQGPAVHSSINEGFPLTMGTLKNCDQTMSMNEFSQGDRNKHSGSEEDEPEEGGDGHHQEGSRGKKGSPWQRVKWTDKMVRLLITAVSYIGEDGSSEGGSGGRRKFAVLQKKGKWKSISKVMAERGYRVSPQQCEDKFNDLNKRYKRLNDMLGRGTSCQVVENPALLDVIEYLNEKEKDDVRKILNSKHLFYEEMCSYHNCNRLHLPHDPALQRSLQIALRNRDDHDNDDVRRSYHDDHDEDDHDMETDDHDEFEENYASHGDSRVIFGGLGGTPKRLRQGQGHEDATTFGNSFNCQDYHKSPYPHGQMVQPDGNHALPENMKAAWLQKQWIESRSVQLEEQKLQIQVEMMELE…
MtGT-29	TATTTCTATGATAAAAATTAAAAAAATACCCATAAAAAATAATTCACTACCCTTTATATTTTCTCACATATTTTTTTCTCTGTAAATTGTTTAGGTTCTG TGCTGTTTTTTGTAAGGCACAAACTAGAGAGAGAGAGAAAGAGACATTCAAAGAGAGAGAAAGAAACATAGAGAGAGAGAGAGAGATATATAGAGAGAGA GAGTGCTCACTCCTATGCAGCTATGCTAGGGGACTCAGCAGTGTTGGGAACAGGAGGAGGAAGCTCAGGAGATGGAGCAGGAGCTTACCATGATGGTGGT GGTGGATCAATTTCAGGTGATGATGAAAGAGGGGGTGGAAGTAGTAGAAATGAAGAGGGTGTGGATAGAAGTTTTGGTGGTAATAGATGGCCAAGA…	MLGDSAVLGTGGGSSGDGAGAYHDGGGGSISGDDERGGGSSRNEEGVDRSFGGNRWPRQETLALLKIRSDMDGAFKDASVKGPLWDEVSRKMADLGYQRNSKKCKEKFENVYKYHKRTKEGRGGKSDGKTYRFFDQLQALENNPSMHQSPSITPPPISTIPTPTTTPSFLSAPPTTTVPSTTIPMSYTQSNPTHFPPIPSSTNPINTNNPIPQITTTPPPSSFPNISTDFFSNSSSSSTSSEETTTMEGGSNRRKRKRKWKDFFERLMKEVVEKQEELHKRFLEAIEKRERERGAREEAWRLQEMQRINREREILAQERSLAATKDAAVMAFLQKIAEQQEQQNLVPPVLNNSTIVPQQQQAPQETIPTPTPKPTPTPTPTPVPLPAAAAPLPIPIPAI…
MtGT-30	ATGGACGGAATGGAAGACGATTCAAGATACCCGTCAAAAGGGTATCCTTTACGACGCAAGAACCCTAATCTTCGTCAAAAACACCCAATTCGTAACTTAC AATATCAACGCTACAACGATCGCGAAGAAGATTTCGAAGACGATGAACCCGAAGAATTCGATGATTATAACGTAGATGAAGACGGAATTGGAAATGGGTA TGTTGGGAATTTTGAACAAAATGATGGGTTTGTTAGAAAAAAGAGAAAAATGCGAAGCGGCCCTAGTGGCGGTTTTGGTGGTGGTTCTGTGTCGAATTAT GAATTGTTACCATGGGGCAGTGGTAAATTTTCGAACTTTAATCGTGGTGGTAGTTCGAGTTCTGTCCATTCCTCTGGGTCGGAGGAATGGACAGAA…	MDGMEDDSRYPSKGYPLRRKNPNLRQKHPIRNLQYQRYNDREEDFEDDEPEEFDDYNVDEDGIGNGYVGNFEQNDGFVRKKRKMRSGPSGGFGGGSVSNYELLPWGSGKFSNFNRGGSSSSVHSSGSEEWTEHATFVLLEIWGEKFLQIGRNSLRSEEWHDVAEKVSEELKVERNVAQCRSVLDKVKRRYKKEKSRMDEMGLGLSSCKWPFFKKMDMLMSSSARQEYGLACGVDSGEYVFMNTRVYLNRSNGFDEMRDSPGESESSEDDEDEDFDGDEDDVDREEEEASYRILADSIQKFGNIYEKIENTKRQQMMELEKVRLDFNRELELQKKQILDRAQAEISKIQEAVDDADGDDEDTDTSADNLSE*
MtGT-31	GCCAAAAAACAAAAACCCTTTTCTCTATTAATCTCCTTCATTCTTAAGAAGAAAAAAAGTGTTTTAAGAACTAAACCCTTTTTTTTTCTTTTTCATTCTT TCTAAAACGCCGTTAACGGAGGCACCGTCACAAAACAGTGGAACACGTTCTCGTGCGTGTCACGTGACTTTTCAAAACCCTAATTTCTCACTTTATGGCT TTGGAACAACCAAACCCTAATTCCGATGATGGAACTGTTAACGGTAACGGAACACCACCGTCCTCCGCCGTGAACGGTGGCGAGGATGGAAAACCAACGG CGAGGTTGCCACGTTGGACTAGGCAGGAGATTTTGGTTTTGATACAGGGAAAGAGTGATGCTGAAAGCCGGTTCAAACCGGGTCGGAATGGGTCTG…	MALEQPNPNSDDGTVNGNGTPPSSAVNGGEDGKPTARLPRWTRQEILVLIQGKSDAESRFKPGRNGSGFGSSEPKWALVSSYCKKHGVNRGPIQCRKRWSNLAGDYKKIKEWESQVRDETESFWLMRNDLRRERKLPGYFDKEVYEILDSPSMAVAAAAAVAASVVVPVNVSVSVSETVGGDEEVHIYDSNRKVSGEDGLFSDFEKDEVLVANKDVHVPSPVPISEKQFLPLLRGCQGEGNAPGTNNEKQPASNPETGSTSQGERKRKRFATNGDGNEEEESLHSQLIDVLEKNGKMLSEQLEAQNINFQLDRQQQNETASSIVAVLDKLANALGRIADKL*
MtGT-32	CAAAAACCCTTTTCTCTATTAATCTCCTTCATTCTTAAGAAGAAAAAAAGTGTTTTAAGAACTAAACCCTTTTTTTTTCTTTTTCATTCTTTCTAAAACG CCGTTAACGGAGGCACCGTCACAAAACAGTGGAACACGTTCTCGTGCGTGTCACGTGACTTTTCAAAACCCTAATTTCTCACTTTATGGCTTTGGAACAA CCAAACCCTAATTCCGATGATGGAACTGTTAACGGTAACGGAACACCACCGTCCTCCGCCGTGAACGGTGGCGAGGATGGAAAACCAACGGCGAGGTTGC CACGTTGGACTAGGCAGGAGATTTTGGTTTTGATACAGGGAAAGAGTGATGCTGAAAGCCGGTTCAAACCGGGTCGGAATGGGTCTGGGTTTGGTT…	MALEQPNPNSDDGTVNGNGTPPSSAVNGGEDGKPTARLPRWTRQEILVLIQGKSDAESRFKPGRNGSGFGSSEPKWALVSSYCKKHGVNRGPIQCRKRWSNLAGDYKKIKEWESQVRDETESFWLMRNDLRRERKLPGYFDKEVYEILDSPSMAVAAAAAVAASVVVPVNVSVSVSETVGGDEEVHIYDSNRKVSGEDGLFSDFEKDEVLVANKDVHVPSPVPISEKQFLPLLRGCQGEGNAPGK*
MtGT-33	CTTCTGTTCACACCATACCCTCCACCTACATATATATTCTTCCTATCTTTTTCTCTCTCATCTTTTCCCCCTCTCTCTCTCTCTCTTCCTCCTCCATAAC CAAAATCACCAAAACTTTTTCTATAAGCCTCTTCTTCTCTTCTTATGCAACAAAAATATATTAATTGAATCACTAGATTTATTTATTAACCTTTTGCTTT TGTTTTTTTTATTCAACTTCAATGGAGGGTCATCATCTCCAACATCATCAACAGCATCAACACCAACAGCATCAACAACATCATCAACAGCATCAACAAA GACAACATCAACAACATGCTCATAACATCATAGGTACTAGTAGTGTTAACGTTGATGTCACGGATAGGTTTCCTCAATGGAGCATCCAAGAAACAA…	MEGHHLQHHQQHQHQQHQQHHQQHQQRQHQQHAHNIIGTSSVNVDVTDRFPQWSIQETKEFLMIRSELDQTFMETKRNKQLWEVISNTMKEKGYHRSAEQCKCKWKNLVTRYKGCETMEVEAMRQQFPFYNELQAIFSARMQRMLWAEAEGGSKKKGVHVSSEDEEELGNEESEGDHKGNIKKKKKKGKMIIGGGGNDNNGSNNLKEILEEFMRQQMQMEAQWMEAFEARENERRLKEMEWRQRMEALENERIMMEQRWREREEQRRIREEARAEKRDELITALLDKLTREDM*
MtGT-34	GCAAAATTGCACACCCATCCATCCCTCTCCAATAAATACAATGTACCCCCCAACCACTTTTTATTTATCGGTCAAACCAAACCAAACCCCTATTGCCACC ACACACACCATCACCCAAAATCAAATCACCCCACCCTATTTCCCATTAAAATTCACTAAACCAAATCACATACATAACAAACATGTCACCCAACTTATGA TTTTGTAATTTATTTTGCTCTAGCCTCTAGGCCAACCACAAACAGCTAATTTTGATGAAGAGATTAGATTTGGTGGTGATGGGCAAAGTCAGAAGTGTGG ACCTCACCACCCCTCCGCGCACGTTAGCCCTCTCACCTAAACGGTGGTCGTCTCCTCATCCACCCACGTCACCCTTATCATGCCGCACCACCCTCT…	MATSSPPPSSPTESIPSPPSAVPLPLSLPAPPPPPTSSRRLPPPCWTPEETSALIDSYRDKWYSLGRTNLKATHWQEVADAVAVRCPNSSPVAKTAVQCRHKMEKLRKRYRSEIQKLRSLPVPRSRSSSSWVLFKAMDSMEKGPSPPSPPHKPENPNHNANHNHIHSHNLINHRETLENDDYDDDDLYEELRSAAGGGSGSGNTRSLDKLYRNGVSGGFGGSGSGFRIRIPTGVSVAQPGSKFYPKMNNNSESGSRINGGTRLVKERVVLGKRERERDVERERERDPIGEMVNAIKVLRDGFVRMEQMKMEMAREIETMRMEMEMKRTEMILESQQRIVEAFAKAISEKNKKRKLRKGNTINNNDNNIINNNGNNNNNNNNIASPSES*
MtGT-35	CCTCCACATTTTACCTCCAAAAAAAAAAAAAAAAAACCCGTTCTATTCCATTTTGCTTTTTCCTCTCTCTACCTTTGACTATACTTTCCACCACTTCAGT CTTTCAAAAACCATAACAATAACCACATAACTAAGCAATGCTATATTGTTAATATGTCATGTTACATTACACCTTCATCTTAGTCTTTTTTTTCCTTTTC TTTTCACCTTAGTCTAAATTTTTTTTAGCAAATTGTTTCCTCCCCTTTTGAAGTGTTTCTTATTCAATTTTTCTAAATTTTATAGTACCGAGATTGTATA AAAAAATTGTTTAGGTAATCTTGCTAGGCTTAAACAAATATTTTTGAACTAGTCTTGATGGAATCCAATGGACTAGGTGGTGGAATATTTCCAAAC…	MESNGLGGGIFPNINNGFLGVENPSKQQQNHQNPHTLHHHQMVSYDQPHQSIKQGYPYPSKTNNNKPQQININLSDEDEPCFGADETSVGDPKRKGSPWHRMKWTDTMVRLLIMAVYYIGDEAGTSELSADKKKANGLLQKKGKWKSVSKGMMEKGYYVSPQQCEDKFNDLNKRYKRVNDILGKGTACRVVENQTLLDTMDLSAKLKEEARKLLNSKHLFFREMCAYHNSCGHGNNNLQQQSSTEAQPQQHHHPQQQQQQQQQQQQQCLHSSNGVGSLGMLKLKGRNGGGGEEEEDEDEDDEWEDDSEEEEEESGEGGGYGSKGHEEDENIDHLRKKSRKVSSLPSQVMQQLSSEVMSVLQDGVKSCWEKKQWMKKKVVQLGEEQVNYHVEAFEIEKQR…
MtGT-36	ATGCATGTAGAGTATAGTAGTAGAGCTGCTTTGGTAGCATTAGCAAACATGTTGGATGAAGGAGAACATTTTGAATTTGAGCAATTGAGTAGTACTACTA CTACTAGTCTTCTTCCTTCGTCTTCTTCTTCTTCTTCTGTTGCAAACATCAACAACACCTTCCACCACATACCCTTAATTCCTTCTACTTCTACTTCCAA TTCTCATGATCAATTTCCACTTCAAACTCAAATAAACCTCTTCCACCCATCAATATTATCATTGCCCCACCACTCCCCTAACACCACTACCTTTAATTCT AATTCTAATTCAATCAACTTCCAGATCCAAATTCCACCACCGTTGATCATCGATTCTAGCTGGACCAACCACGAACTTCTTGTACTCTTCAAGATC…	MHVEYSSRAALVALANMLDEGEHFEFEQLSSTTTTSLLPSSSSSSSVANINNTFHHIPLIPSTSTSNSHDQFPLQTQINLFHPSILSLPHHSPNTTTFNSNSNSINFQIQIPPPLIIDSSWTNHELLVLFKITSTIHNFFPDQLITWDHVSSKLAELGIKKSAQNCKEKFEHENASFFPRFVSELQDLYQGGGFSVDENTQLEEDDRLETKQCDDDDDKVRMEKSKNKKRKRRRDRFEMLKSFCETVVNKIIAQQEEIHNKLLEDMLKRDQEKLDREETWKKQEIERMNMMVQEQQAIASDRQANIIEFLNKYLATGYSSSSSTQLHPQNPNNPSNNLESKTPFSNVIADQNPSSSDTEYSNSTSTLVVPTIMEKLEDRRRWPRDEVLALINLKSTTSV…
MtGT-37	CTTAGACGATGAAAAATGAGGAGGGTAAATTGGGAATATCGCCGGAGAAAACAAACACAGATTTGATGGGTAATTCGGAAAATGAAACGTGACTAACGTA GAGATTATCGTGAAAACCAGGCCGGTGACGGAGTTTTCATACCAAACCAATCAAACTCCACCACGTCACCCTACTTCTTTTATCTTCTTCCACGTGTCGA CGGTCACCGTCAACTCACCCTCTTCCGTCAAAAACATTACCAATTTCCAAAAATTAAAAACAAAAAATTAATAAACCAAAACCAACCACGAAAAGGCGTC GGTAATCGGTATAATGATTCTCGCCGGCAAAAAAATTAAATAATTTAATAAATAAAAACCCTACCTTATTTCTTTCTCTCTCTATAACTACTTTCT…	MDDDDEIHSIHSNPSPASGSPSPVSSSGAIGSISVTVAAPAANSYALALPIQNTTTRGSNGGGREDCWSEAATAVLIEAWGERYLELSRGNLKQKHWKEVAEIVNGRGDYLKAPKTDVQCKNRIDTVKKKYKSEKAKIGAGGGSGGVTTSTWRFYDRLDQLIGPTAKISGVSGTSHTGNSNLPQHKVPLGIPVGIRAYGARGANQVNSQKKNIQQAQLNYQKIQLRPRVSELNSSDNSSEKEALSPVSSDSLPPPERKRAKVMNSNSKGRGWGSAVRELTQAIVKFGEAYEQAETSKLQQVVEMEKQRMKFAKDLELQRMQFFMKTQVEISQLKLGRKSVNVNGNTSNHQNNNNVSSNNNNSNHNNNSDSE*
MtGT-38	AGCAGTTCTCTCAATTAAGTAGTTGAAGTCATGACAAAAAGATAATACAGTATATGTTATGCTTCAAAATTATTTATCCTAGTAAATATTAGCATCTATA ATTATAGTTTGTAATTTAGTCAAAAAAAAAAAATACTATAGTTTTTAATCATATGAGGATGTAGGAGTAAACCTATTATCATTTTTTCCGAGAGGACAGT ATCTTTTTATTATCATTGACATTTATTATTAAGTGAGATATGTTTTAGCCTTTTAAGTGAGATATGTTTTTATTTTCTTTATTTCCAAACCTGCAGACAA TTTATTATTATGTTAGACCGTTTTTATCTTCTACCATCATCACCAGGTCCATATGCATGATGCCAATTTAAGTTTTGTTATCCTATCAATAAAAGT…	MSEMCEPNSEKASEISAESPTTPVGAQPVETAEPKSSERVKATRHPRWTRQETLVLIEAKKVIENGDQVCRYRSSTSGLVQTDPKWDLVSSLCQQHGVKRGAVQCRKRWGNLLTDFRKIKKWESNIKDESESFWIMRNDVRKENKLPGFFDSVVYNVLDGGVCTAAAFPLTLIKMMPRAENGDQVEGVPALEQCNKEDENEEDEDEAIVDSDKMEWSTEEENNETNIMVNSPFKAPNAKKSNIVGGLKVTPPPPITLPGSAERPPHPFFQGNYDPGCQREALFNEGYKRKRLSSDNSEDTADFNEDVIKVLRRNSNILKTHLGAQNMNSQLARDQQKQQNDSLVAALGRLTDAITKIADKM*
