# Supplementary material for: Genome-Wide Identification and Expression Profiling Analysis of the Trihelix Gene Family Under Abiotic Stresses in Medicago truncatula
Source: Genes (Basel). 2020 Nov 23;11(11):1389. doi: 10.3390/genes11111389 (PMC7709032; doi:10.3390/genes11111389)
Supplement: Supplementary file 1 [file genes-11-01389-s001.zip › genes-992818-supplementary/supplementary files/Table S2.xlsx]

## Sheet: Sheet1
Motif noa	E valueb	n Sitesc	Conserved amino acids of motif
1	2.4e-307	38	GYNRSPVQCKNKWENLKKRYK
2	2.5e-239	15	STVRLREDCWSEDATSTLJDAWGERYLELNRGNLRQKDWQEVADAVNDRH
3	8.1e-118	13	GFRELAQAIEKFGEVYERVEASKQRQMVELEKQRMZ
4	1.4e-101	31	SSKWPFFEELDALYG
5	5.1e-78	17	RWTRQETLALJKIRSDLDSRF
6	3.8e-64	6	FVKDLEYQRMQLYMETQVQLZKIKRGKRA
7	5.8e-62	15	LESMEKREKERIKREEEWRKQEMZRINRE
8	4.6e-59	9	FRRNFSAFAAAAAAAAEAESV
9	2.5e-54	5	KKKGSPWQRMKWTDTMVRLLITAVSYIGEDGTSEG
10	1.4e-52	3	LSSPVNVRSTPTVVKRPPPQSPPSPPSPPAWIISHPVGPRSGTQKRPAMV
