# Supplementary material for: Genome-Wide Identification and Expression Profiling Analysis of the Trihelix Gene Family Under Abiotic Stresses in Medicago truncatula
Source: Genes (Basel). 2020 Nov 23;11(11):1389. doi: 10.3390/genes11111389 (PMC7709032; doi:10.3390/genes11111389)
Supplement: Supplementary file 1 [file genes-11-01389-s001.zip › genes-992818-supplementary/supplementary files/Table S3.xlsx]

## Sheet: M. truncatula    G. max
Medicago truncatula/Glycine max	Chr 1	Chr 2	Chr 3	Chr 4	Chr 5	Chr 6	Chr 7	Chr 8
	MtGT-6 (KEH43422) == KRH34733 (Chr 10)	MtGT-15 (AES67379) == KRH27047 (Chr12)	MtGT-20 (AES72085) == KRH31419 (Chr 11)	MtGT-21 (AES86860) == KRH75965 (Chr 1)	MtGT-27 (AES95530) == KRH76406 (Chr 1)	MtGT-28 (KEH25858) == KRH35150 (Chr 10)	MtGT-33 (KEH23184) == KRH75965 (Chr 1)	MtGT-37 (AET01848) == KRH06239 (Chr 16)
	MtGT-7 (KEH43463) == KRH34785 (Chr 10)	MtGT-12 (KEH36594) == KRH27047 (Chr12)	MtGT-20 (AES72085) == KRG97471 (Chr 18)	MtGT-24 (KEH30728) == KRH27047 (Chr 12)		MtGT-28 (KEH25858) == KRH08700 (Chr 16)	MtGT-36 (AES82637) == KRH34074 (Chr 10)	MtGT-38 (AET05068) == KRH59736 (Chr 5)
	MtGT-10 (AES62367) == KRH35150 (Chr 10)	MtGT-16 (AES67690) == KRH23144 (Chr13)	MtGT-18 (AES68737) == KRH62829 (Chr 4)	MtGT-24 (KEH30728) == KRH22283 (Chr 13)		MtGT-29 (KEH25861) == KRH08698 (Chr 16)	MtGT-35 (KEH24098) == KRH32633 (Chr 10)	MtGT-37 (AET01848) == KRH47662 (Chr 7)
	MtGT-5 (AES61254) == KRH34074 (Chr 10)	MtGT-17 (KEH39564) == KRH23479 (Chr13)	MtGT-19 (AES72341) == KRH63749 (Chr 4)	MtGT-21 (AES86860) == KRH00260 (Chr 18)		MtGT-29 (KEH25861) == KRH70307 (Chr 2)	MtGT-35 (KEH24098) == KRH20010 (Chr 13)	MtGT-38 (AET05068) == KRH41057 (Chr 8)
	MtGT-3 (KEH42088) == KRH32667 (Chr 10)	MtGT-12 (KEH36594) == KRH21272 (Chr13)	MtGT-19 (AES72341) == KRH54200 (Chr 6)	MtGT-21 (AES86860) == KRH65717 (Chr 3)		MtGT-28 (KEH25858) == KRG91648 (Chr 20)	MtGT-34 (AES80494) == KRH01003 (Chr 18)
	MtGT-4 (AES60648) == KRH32633 (Chr 10)	MtGT-15 (AES67379) == KRH22283 (Chr13)		MtGT-25 (KEH32255) == KRH50981 (Chr 7)		MtGT-29 (KEH25861) == KRG91649 (Chr 20)	MtGT-33 (KEH23184) == KRH00260 (Chr 18)
	MtGT-4 (AES60648) == KRH20010 (Chr 13)	MtGT-12 (KEH36594) == KRH11016 (Chr15)		MtGT-21 (AES86860) == KRH49393 (Chr 7)		MtGT-30 (KEH27086) == KRH48418 (Chr 7)	MtGT-35 (KEH24098) == KRG96111 (Chr 19)
	MtGT-1 (AES58869) == KRH16176 (Chr 14)	MtGT-14 (KEH36993) == KRH11595 (Chr15)				MtGT-30 (KEH27086) == KRH39263 (Chr 9)	MtGT-36 (AES82637) == KRG96955 (Chr 19)
	MtGT-8 (AES62363) == KRH08698 (Chr 16)	MtGT-16 (AES67690) == KRH10195 (Chr15)					MtGT-36 (AES82637) == KRG92655 (Chr 20)
	MtGT-10 (AES62367) == KRH08700 (Chr 16)	MtGT-17 (KEH39564) == KRH09846 (Chr15)					MtGT-35 (KEH24098) == KRH67814 (Chr 3)
	MtGT-1 (AES58869) == KRH04903 (Chr 17)	MtGT-14 (KEH36993) == KRH36613 (Chr9)					MtGT-36 (AES82637) == KRH68714 (Chr 3)
	MtGT-6 (KEH43422) == KRG96146 (Chr 19)						MtGT-33 (KEH23184) == KRH65717 (Chr 3)
	MtGT-3 (KEH42088) == KRG96146 (Chr 19)						MtGT-33 (KEH23184) == KRH49393 (Chr 7)
	MtGT-4 (AES60648) == KRG96111 (Chr 19)						MtGT-34 (AES80494) == KRH40215 (Chr 9)
	MtGT-5 (AES61254) == KRG96955 (Chr 19)
	MtGT-8 (AES62363) == KRH70307 (Chr 2)
	MtGT-6 (KEH43422) == KRG92051 (Chr 20)
	MtGT-7 (KEH43463) == KRG91999 (Chr 20)
	MtGT-8 (AES62363) == KRG91649 (Chr 20)
	MtGT-10 (AES62367) == KRG91648 (Chr 20)
	MtGT-5 (AES61254) == KRG92655 (Chr 20)
	MtGT-6 (KEH43422) == KRH67857 (Chr 3)
	MtGT-3 (KEH42088) == KRH67857 (Chr 3)
	MtGT-4 (AES60648) == KRH67814 (Chr 3)
	MtGT-5 (AES61254) == KRH68714 (Chr 3)

## Sheet: M.truncatula   Arabidopsis  
Medicago truncatula/Arabidopsis thaliana	Chr 1	Chr 2	Chr 3	Chr 4	Chr 5	Chr 6	Chr 7	Chr 8
	MtGT-3 (KEH42088) == AT3G10000.1 (Chr 3)	MtGT-14 (KEH36993) == AT5G47660.1 (Chr 5)	MtGT-20 (AES72085) == AT3G25990.1 (Chr 3)	MtGT-21 (AES86860) == AT2G38250.1 (Chr 2)		MtGT-30 (KEH27086) == AT3G24490.1 (Chr 3)	MtGT-33 (KEH23184) == AT2G38250.1 (Chr 2)	MtGT-37 (AET01848) == AT3G14180.1 (Chr 3)
	MtGT-4 (AES60648) == AT3G10040.1 (Chr 3)		MtGT-19 (AES72341) == AT5G63420.1 (Chr 5)	MtGT-24 (KEH30728) == AT3G58630.1 (Chr 3)			MtGT-36 (AES82637) == AT5G28300.1 (Chr 5)
	MtGT-1 (AES58869) == AT4G31270.1 (Chr 4)			MtGT-21 (AES86860) == AT5G01380.1 (Chr 5)			MtGT-33 (KEH23184) == AT5G01380.1 (Chr 5)
	MtGT-3 (KEH42088) == AT5G03680.1 (Chr 5)

## Sheet: M. truncatula  M. sativa
Medicago truncatula/ Medicago sativa	Chr 1	Chr 2	Chr 3	Chr 4	Chr 5	Chr 6	Chr 7	Chr 8
	MtGT-5 (AES61254) == MsG0180004497.01.T01 (Chr1)	MtGT-12 (KEH36594) == MsG0280006892.01.T01 (Chr2)	MtGT-19 (AES72341) == MsG0380015689.01.T01 (Chr 3)	MtGT-24 (KEH30728) == MsG0280006892.01.T01 (Chr 2)	MtGT-26 (AES94713) == MsG0580024828.01.T01 (Chr5)	MtGT-28 (KEH25858) == MsG0680032058.01.T01 (Chr6)	MtGT-36 (AES82637) == MsG0180004497.01.T01 (Chr1)	MtGT-37 (AET01848) == MsG0880042792.01.T01 (Chr 8)
	MtGT-6 (KEH43422) == MsG0180005038.01.T01 (Chr1)	MtGT-14 (KEH36993) == MsG0280007512.01.T01 (Chr2)	MtGT-20 (AES72085) == MsG0380016226.01.T01 (Chr 3)	MtGT-21 (AES86860) == MsG0480018635.01.T01 (Chr 4)	MtGT-27 (AES95530) == MsG0580025328.01.T01 (Chr5)	MtGT-29 (KEH25861) == MsG0680032060.01.T01 (Chr6)	MtGT-35 (KEH24098) == MsG0180003430.01.T02 (Chr1)
	MtGT-7 (KEH43463) == MsG0180005124.01.T01 (Chr1)	MtGT-17 (KEH39564) == MsG0280011334.01.T01 (Chr2)		MtGT-25 (KEH32255) == MsG0880046963.01.T01 (Chr 8)			MtGT-33 (KEH23184) == MsG0480018635.01.T01 (Chr4)
	MtGT-8 (AES62363) == MsG0180005396.01.T01 (Chr1)	MtGT-15 (AES67379) == MsG0280006892.01.T01 (Chr2)					MtGT-34 (AES80494) == MsG0780039896.01.T01 (Chr7)
	MtGT-10 (AES62367) == MsG0180005398.01.T01 (Chr1)	MtGT-16 (AES67690) == MsG0280011052.01.T01 (Chr2)
	MtGT-3 (KEH42088) == MsG0180003403.01.T01 (Chr1)
	MtGT-4 (AES60648) == MsG0180003430.01.T02 (Chr1)
	MtGT-3 (KEH42088) == MsG0780041083.01.T01 (Chr7)
	MtGT-5 (AES61254) == MsG0780041634.01.T01 (Chr7)

## Sheet: M. truncatula  O. sativa 
Medicago truncatula/Oryza sativa	Chr 1	Chr 2	Chr 3	Chr 4	Chr 5	Chr 6	Chr 7	Chr 8
			MtGT-20 (AES72085) == Os04t0486400-01 (Chr 4)

## Sheet: M. truncatula  Z. mays
Medicago truncatula/Zea mays	Chr 1	Chr 2	Chr 3	Chr 4	Chr 5	Chr 6	Chr 7	Chr 8
			MtGT-20 (AES72085) == Zm00001d025720_T001 (Chr 10)					MtGT-38 (AET05068) == Zm00001d003889_T001 (Chr 2)
