# Supplementary material for: Genome-Wide Identification and Expression Profiling Analysis of the Trihelix Gene Family Under Abiotic Stresses in Medicago truncatula
Source: Genes (Basel). 2020 Nov 23;11(11):1389. doi: 10.3390/genes11111389 (PMC7709032; doi:10.3390/genes11111389)
Supplement: Supplementary file 1 [file genes-11-01389-s001.zip › genes-992818-supplementary/supplementary files/Table S4.xlsx]

## Sheet: Sheet1
	Blade	Bud	Nodule	Flower	Root	SeedPod
MtGT-1	3.35739	10.3412	11.039	10.0329	8.03272	8.89142
MtGT-2	3.28642	2.81672	8.70387	1.72456	1.91445	2.16881
MtGT-3	2.10543	7.13005	20.7589	20.1191	0.688029	4.87151
MtGT-4	0.223041	13.477	128.541	5.28035	102.138	3.94964
MtGT-5	7.40864	49.6694	0.781454	31.7927	5.40958	27.7658
MtGT-6	0.386162	4.89837	0.794272	7.95905	0.443478	1.17227
MtGT-7	0.0900859	11.4272	0.285064	5.85454	0.344856	1.7092
MtGT-8	48.458	14.0459	1.95585	105.225	40.7305	4.42274
MtGT-9	59.5233	66.15	5.69694	163.028	45.9458	46.0586
MtGT-10	15.5533	15.4429	10.0181	50.5787	9.92323	12.7927
MtGT-12	0.0354438	0.150654	0.265367	13.8856	0.00317984	20.1372
MtGT-13	18.7159	43.0082	25.8931	29.3075	27.4305	0.00568473
MtGT-14	5.32614	10.1673	21.6418	9.06551	14.3649	7.7576
MtGT-15	3.67611	9.42845	5.1603	6.20999	4.23232	3.3912
MtGT-16	6.28309	9.87267	6.35118	15.2313	8.18442	6.91707
MtGT-17	13.7422	18.6565	35.6144	22.7609	23.515	9.31677
MtGT-18	18.9047	14.984	27.9916	14.3672	9.60647	3.80898
MtGT-19	8.20351	12.3526	1.14524	16.7258	1.7857	8.95214
MtGT-20	9.64579	10.2328	5.44287	14.7166	10.9742	8.95851
MtGT-21	0.298281	0	0.707901	1.0154	0.570922	0.251524
MtGT-22	1.50449	3.20455	4.05855	6.93672	2.72135	2.24756
MtGT-23	3.22216	4.41409	3.40126	3.99037	6.14706	2.48542
MtGT-24	7.34584e-09	0.512515	2.21896e-06	0.366394	0.522161	3.86489e-06
MtGT-25	28.7491	54.4069	22.2089	41.3798	42.5628	34.7775
MtGT-26	4.45004	14.0886	14.6563	16.2729	11.4726	22.0554
MtGT-27	2.20693	6.36809	5.76142	4.98573	5.1394	3.16368
MtGT-28	19.6453	18.2772	19.0076	22.2392	30.5428	8.31369
MtGT-29	59.6422	83.4344	5.04141	122.54	42.8482	37.1514
MtGT-31	3.34772	2.95453	140.715	5.53103	11.0687	7.26661
MtGT-32	0.0541974	0.130396	3.6407	0.152843	0.0963181	0.065529
MtGT-33	0.545395	1.48025	15.5324	4.30396	8.09029	1.14975
MtGT-34	16.4615	31.1966	25.6632	28.9974	44.8597	16.4864
MtGT-35	0.238636	0.102265	201.714	0.0553879	52.5273	0
MtGT-36	0.217515	18.7048	0.114716	11.9146	0.0693887	12.289
MtGT-37	28.6162	40.3672	77.4338	53.2418	76.7587	24.5432
MtGT-38	0.0568304	0	0	4.80131	0.108776	1.07824
