# Supplementary material for: Genome-Wide Identification and Expression Profiling Analysis of the Trihelix Gene Family Under Abiotic Stresses in Medicago truncatula
Source: Genes (Basel). 2020 Nov 23;11(11):1389. doi: 10.3390/genes11111389 (PMC7709032; doi:10.3390/genes11111389)
Supplement: Supplementary file 1 [file genes-11-01389-s001.zip › genes-992818-supplementary/supplementary files/Table S5.xlsx]

## Sheet: Sheet1
	Root	Stem	Blade	Flower	Pod	Bud
MtGT-4	1.021 ± 0.151	0.471 ± 0.102	2.137 ± 0.351	0.605 ± 0.227	0.083 ± 0.030	0.220 ± 0.077
MtGT-6	1.239 ± 0.726	0.846 ± 0.500	1.285 ± 0.745	9.391 ± 1.832	2.361 ± 1.006	10.922 ± 1.728
MtGT-8	1.774 ± 1.254	9.031 ± 1.632	6.171 ± 1.766	4.065 ± 1.260	0.233 ± 0.145	0.390 ± 0.195
MtGT-9	2.558 ± 0.460	1.976 ± 0.389	3.220 ± 0.575	3.231 ± 0.847	0.318 ± 0.111	0.718 ± 0.228
MtGT-13	1.003 ± 0.093	0.617 ± 0.118	1.490 ± 0.443	3.532 ± 0.676	0.687 ± 0.032	1.339 ± 0.133
MtGT-16	1.001 ± 0.05	0.218 ± 0.113	0.266 ± 0.139	0.756 ± 0.121	0.144 ± 0.003	0.245 ± 0.005
MtGT-18	1.000 ± 0.079	7.038 ± 0.285	3.343 ± 0.349	4.892 ± 0.229	1.957 ± 0.162	4.974 ± 0.244
MtGT-26	1.000 ± 0.049	3.161 ± 0.520	4.051 ± 0.961	7.478 ± 0.393	4.195 ± 0.239	5.340 ± 1.019
MtGT-37	1.000 ± 0.025	1.105 ± 0.222	1.159 ± 0.134	1.419 ± 0.191	0.427 ± 0.016	0.826 ± 0.060
