# Supplementary material for: Genome-Wide Identification and Expression Profiling Analysis of the Trihelix Gene Family Under Abiotic Stresses in Medicago truncatula
Source: Genes (Basel). 2020 Nov 23;11(11):1389. doi: 10.3390/genes11111389 (PMC7709032; doi:10.3390/genes11111389)
Supplement: Supplementary file 1 [file genes-11-01389-s001.zip › genes-992818-supplementary/supplementary files/Table S6.xlsx]

## Sheet: drought treatment
Gene ID	0h	48h	72h	96h
MtGT-1	8.3	9.82	10.02	8.52
MtGT-2	117.51	132.67	100.66	48.99
MtGT-3	22.55	20.57	21.01	20.02
MtGT-4	21.61	14.92	16.71	13.05
MtGT-5	108.01	118.64	82.14	94.62
MtGT-6	51.8	38.81	49.12	45.91
MtGT-8	426.72	473.92	453.65	335.38
MtGT-9	28.4	22.99	25.24	32.75
MtGT-10	125.99	116.92	98.51	135.87
MtGT-12	229.71	206.66	215.31	201.68
MtGT-13	229.71	206.66	215.31	201.68
MtGT-14	117.26	108.56	114.44	119.92
MtGT-15	40.12	45.2	44.13	45.8
MtGT-16	93.57	100.91	109.59	100.8
MtGT-17	6.79	6.34	6.19	7.05
MtGT-18	687.62	747.61	685.21	251.97
MtGT-19	238.87	255.11	238.8	370.49
MtGT-20	183.77	185.85	220.75	184.9
MtGT-22	57.78	58.62	65.44	107.05
MtGT-23	57.78	58.62	65.44	107.05
MtGT-24	57.78	58.62	65.44	107.05
MtGT-25	171.19	199.51	207.97	180.65
MtGT-26	441.32	458.78	490.09	464.28
MtGT-28	212.53	224.22	225.21	243.28
MtGT-29	75.9	98.55	61.89	50.98
MtGT-30	11.62	13.09	13.19	12.62
MtGT-31	71.67	73.68	60.88	110.49
MtGT-32	71.67	73.68	60.88	110.49
MtGT-33	15.65	15.89	15.17	26.39
MtGT-34	55.92	72.91	66.96	71.92
MtGT-35	12.98	13.03	15.89	15.55
MtGT-36	32.65	38.76	36.52	21.91
MtGT-38	8.67	8.66	9.47	8.62

## Sheet: salt treatment
Gene ID	0h	2h	10h	24h
MtGT-1	10.1	9.69	7.95	9.39
MtGT-2	32.5	12.2	16	11.7
MtGT-3	9	8.1	8.7	9.8
MtGT-4	57.1	11.3	17.2	12.9
MtGT-5	10.09	9.53	8.26	7.73
MtGT-6	20.5	14.9	27.8	21.4
MtGT-8	75	97.5	73.9	88.3
MtGT-9	20	20.4	13.6	12.2
MtGT-10	66.8	73.8	82.5	89
MtGT-12	278.8	324.7	319.4	389.2
MtGT-13	278.8	324.7	319.4	389.2
MtGT-14	166.6	156.2	143.1	187.9
MtGT-15	63.8	39.7	54.1	36.5
MtGT-16	132	159.8	161.7	201.5
MtGT-17	6.1	6.2	6.1	5.9
MtGT-18	243.7	52.1	123	38.5
MtGT-19	60.5	43.3	60.9	55.2
MtGT-20	195.8	233.7	227.1	230.4
MtGT-22	83	109.6	83.9	151.9
MtGT-23	83	109.6	83.9	151.9
MtGT-24	83	109.6	83.9	151.9
MtGT-25	208.7	254.4	174.8	186.7
MtGT-26	650.6	448.3	621.3	763.2
MtGT-28	181.9	246.9	294.4	485.2
MtGT-29	21.2	29.5	30.7	49.4
MtGT-30	13.5	14	11.1	10.3
MtGT-31	257.8	219.3	223.3	244.4
MtGT-32	257.8	219.3	223.3	244.4
MtGT-33	67.4	546.2	426.1	407.9
MtGT-34	62	64.4	50.9	64.4
MtGT-35	387.2	19.7	100.1	16.7
MtGT-36	6.4	6.7	6.2	8.3
MtGT-38	10.2	10.4	9.1	10.6
