# Supplementary material for: Genome-Wide Identification and Expression Profiling Analysis of the Trihelix Gene Family Under Abiotic Stresses in Medicago truncatula
Source: Genes (Basel). 2020 Nov 23;11(11):1389. doi: 10.3390/genes11111389 (PMC7709032; doi:10.3390/genes11111389)
Supplement: Supplementary file 1 [file genes-11-01389-s001.zip › genes-992818-supplementary/supplementary files/Table S7.xlsx]

## Sheet: drought treatment
Gene ID	0h	24h	48h	72h
MtGT-4	1.002 ± 0.079	2.750 ± 0.336	3.003 ± 0.634	3.230 ± 0.497
MtGT-16	1.010 ± 0.154	1.565 ± 0.493	1.442 ± 0.414	1.714 ± 0.201
MtGT-19	1.001 ± 0.058	1.597 ± 0.520	2.138 ± 0.428	2.919 ± 0.529
MtGT-20	1.001 ± 0.049	2.005 ± 0.632	2.282 ± 0.464	2.805 ± 0.227
MtGT-22	1.006 ± 0.126	2.130 ± 1.052	2.704 ± 0.819	4.864 ± 1.010
MtGT-28	1.003 ± 0.080	1.113 ± 0.212	1.046 ± 0.209	1.326 ± 0.210
MtGT-31	1.003 ± 0.093	1.434 ± 0.425	2.073 ± 0.523	2.713 ± 0.241
MtGT-33	1.006 ± 0.118	27.200 ± 4.225	7.904 ± 2.807	12.336 ± 0.952
MtGT-34	1.002 ± 0.068	1.209 ± 0.411	1.130 ± 0.186	1.751 ± 0.354

## Sheet: salt treatment
Gene ID	0h	2h	24h	48h
MtGT-2	1.009 ± 0.145	1.033 ± 0.168	0.867 ± 0.045	0.597 ± 0.081
MtGT-10	1.009 ± 0.150	1.528 ± 0.482	1.549 ± 0.637	4.269 ± 0.812
MtGT-13	1.221 ± 0.879	2.147 ± 0.672	32.407 ± 6.555	5.584 ± 1.517
MtGT-18	1.005 ± 0.109	0.992 ± 0.141	13.554 ± 2.043	1.058 ± 0.202
MtGT-20	1.063 ± 0.395	0.740 ± 0.085	21.287 ± 2.147	6.435 ± 0.699
MtGT-22	1.034 ± 0.284	1.617 ± 0.776	18.266 ± 3.777	5.476 ± 1.501
MtGT-28	1.204 ± 0.463	1.178 ± 0.148	1.093 ± 0.388	2.770 ± 0.331
MtGT-29	1.053 ± 0.302	0.947 ± 0.411	33.998 ± 5.814	4.426 ± 2.922
MtGT-33	1.127 ± 0.596	1.539 ± 0.164	15.367 ± 6.147	23.825 ± 3.916
