# Supplementary material for: Genome-Wide Identification and Expression Profiling Analysis of the Trihelix Gene Family Under Abiotic Stresses in Medicago truncatula
Source: Genes (Basel). 2020 Nov 23;11(11):1389. doi: 10.3390/genes11111389 (PMC7709032; doi:10.3390/genes11111389)
Supplement: Supplementary file 1 [file genes-11-01389-s001.zip › genes-992818-supplementary/supplementary files/Table S8.xlsx]

## Sheet: Sheet1
Gene ID	0h	2h	24h	48h
MtGT-2	1.007 ± 0.130	0.262 ± 0.039	1.317 ± 0.354	3.396 ± 0.283
MtGT-4	1.057 ± 0.363	0.757 ± 0.119	3.115 ± 0.683	6.544 ± 0.874
MtGT-8	1.004 ± 0.093	1.840 ± 0.290	1.390 ± 0.414	6.328 ± 0.485
MtGT-10	1.005 ± 0.104	0.771 ± 0.101	2.467 ± 0.370	7.786 ± 0.803
MtGT-13	1.013 ± 0.176	1.210 ± 0.277	2.413 ± 0.442	4.611 ± 0.999
MtGT-18	1.003 ± 0.091	0.309 ± 0.069	1.620 ± 0.439	2.568 ± 0.186
MtGT-19	1.001 ± 0.048	3.867 ± 0.489	3.704 ± 1.166	11.543 ± 3.092
MtGT-20	1.023 ± 0.216	1.677 ± 0.371	2.675 ± 0.712	4.734 ± 1.361
MtGT-22	1.045 ± 0.337	1.291 ± 0.181	2.832 ± 0.667	5.706 ± 1.096
MtGT-26	1.002 ± 0.070	1.035 ± 0.218	1.967 ± 0.270	4.705 ± 0.977
MtGT-28	1.002 ± 0.074	0.767 ± 0.085	2.239 ± 0.380	3.414 ± 0.235
MtGT-29	1.008 ± 0.143	1.321 ± 0.197	1.764 ± 0.533	3.511 ± 0.636
MtGT-33	1.018 ± 0.206	3.019 ± 0.768	20.252 ± 9.023	48.789 ± 8.399
MtGT-34	1.009 ± 0.144	1.017 ± 0.443	2.101 ± 0.322	3.212 ± 0.911
MtGT-35	1.221 ± 0.704	0.959 ± 0.559	296.585 ± 53.255	189.486 ± 45.863
