# Supplementary material for: Genome-Wide Identification and Expression Profiling Analysis of the Trihelix Gene Family Under Abiotic Stresses in Medicago truncatula
Source: Genes (Basel). 2020 Nov 23;11(11):1389. doi: 10.3390/genes11111389 (PMC7709032; doi:10.3390/genes11111389)
Supplement: Supplementary file 1 [file genes-11-01389-s001.zip › genes-992818-supplementary/supplementary files/Table S9.xlsx]

## Sheet: Sheet1
Gene ID	Forward primer (5'-3')	Reverse primer (5'-3')
MtGT-2	CAGCTAGTTCAGATGTTTCATCTTGGCC	GGTGGAGGAACAAGTGGCTGATGAGC
MtGT-4	GCTAATGCCATGTTTTCCACCATCACTCC	CAGTGTCATGATGTTGGGGAGCATAGGA
MtGT-6	GGGCAAAGTGGTCATAGGAGGGCAAGG	GCAGAATCTCTTGCTTCAACCCATGCTTT
MtGT-8	GGCGGCCGTGAAGAGAAAGGAAG	GCACTTCTTTGAGCTTCTGTGATAACCAA
MtGT-9	AGGTGGTGGTGGAGTTGGATCAAATTC	CTGCTAGCTTCCTTGAAACTTCATCCCAC
MtGT-10	GGAGGAATGATTCAAGGTGGTGTTGGTGG	GAATGTAGCGACAACCCTTGATGCGGA
MtGT-13	GCCGGATTTTCACCACGATTCTCTCAC	CCATGAAGAGCGTTAACAGCATCAGCAAC
MtGT-16	GGATGGCCACTTTTGGCCGCAGTC	CATTCGCTTGTTCTCCATCGCCAGCTT
MtGT-18	ACTTGATCTTCTTCTACGTGGGACAGGAC	CGCCATTTGATCCATGTGAGTTTTGAGC
MtGT-19	CACTTCCTCACTCCCTCCTCTCCCTCC	ACACGTAAAGGTGGTCCGTCATTTCCTTC
MtGT-20	GTATTTATCATCAGAGAAGCCGCGCCC	CTCGGCGGTGAGAATCATTTGCGG
MtGT-22	GTCACCAATCCACTCCGTTCCGCC	CGGCGACCTCTTGCCAAGTTTTCTG
MtGT-26	ACCGCTACTTCCTCTGTCGCCTCTTCTC	CTCCGCTGTCAAACCCTTCGCCATCAC
MtGT-28	CGGGTTCATCGTCAAGGGCAACATCC	CACCTTCCTCCGGCTCATCTTCCTCAC
MtGT-29	GAGCAGGAGCTTACCATGATGGTGGTG	GGAGTTTCTTTGATATCCAAGATCTGCCA
MtGT-31	GGTAACGGAACACCACCGTCCTCCG	CTGAATCGGACCCCGGTTCACACCG
MtGT-33	TGAAGAAAGTGAGGGAGATCACAAGGGG	GCTTCCATCCATTGAGCTTCCATTTGCA
MtGT-34	CTGAATCGATCCCATCACCACCATCCG	TCGACCCAGAGAGTACCATTTGTCACGG
MtGT-35	AGCAATGGATGAAGAAGAAGGTGGTGCA	GTTGCTGCTGCAGCTGCTGAGT
MtGT-37	ACGAGATCCACTCGATCCACTCGAATCC	CGCTTCAATCAACACCGCCGTCGC
MtActin	GCTGACCGTATGAGCAAGGA	TGCCAAGATAGACCCACCAA
